# Supplementary material for: Chloramphenicol Derivatization in Its Primary Hydroxyl Group with Basic Amino Acids Leads to New Pharmacophores with High Antimicrobial Activity
Source: Antibiotics (Basel). 2023 Apr 29;12(5):832. doi: 10.3390/antibiotics12050832 (PMC10215083; doi:10.3390/antibiotics12050832)
Supplement: Supplementary file 1 [file antibiotics-12-00832-s001.zip]

Archive with 1 entries (1 files):
- antibiotics-2317427-supplementary.pdf
